# Supplementary material for: Effects of Temperature on the Developmental and Reproductive Biology of North American Bean Thrips, Caliothrips fasciatus (Pergande) (Thysanoptera: Thripidae: Panchaetothripinae)
Source: Insects. 2023 Jul 15;14(7):641. doi: 10.3390/insects14070641 (PMC10380338; doi:10.3390/insects14070641)
Supplement: Supplementary file 1 [file insects-14-00641-s001.zip]

Archive with 1 entries (1 files):
- insects-2484256-supplementary.pdf
